# Supplementary material for: Performance Evaluation of GPT-5, Grok 4, and DeepSeek R1 in Interpreting Complete Blood Count Reports for Hematologic Diseases: Retrospective Comparative Study
Source: J Med Internet Res. 2026 Jun 5;28:e87802. doi: 10.2196/87802 (PMC13240632; doi:10.2196/87802)
Supplement: Multimedia Appendix 1 [file jmir-v28-e87802-s001.xlsx]

## Sheet: Sheet1
Quality Dimension	Definition	1 (Poor)	2 (Fair)	3 (Moderate)	4 (Good)	5 (Excellent)
Comprehensiveness	Coverage of key indicators, abnormal values, their clinical implications, and diagnostic direction.	Highly incomplete; fails to address requirements.	Addresses only some questions; omits most key indicators.	Covers some key indicators but misses important clinical links.	Covers most key indicators but omits 1-2 minor ones or some clinical implications.	Covers all key indicators (e.g., WBC/differential, RBC, platelets), explains abnormalities, clinical significance, and suggests management.
Accuracy	Consistency with medical standards and absence of factual errors.	Contains critical errors (e.g., misinterpretation of parameter definitions) and is unusable.	Misinterprets key indicators, potentially misleading.	Contains major errors (e.g., misinterpretation of abnormal values) but key conclusions are generally correct.	Largely accurate but contains 1-2 minor errors (e.g., unit mislabeling).	Entirely accurate and consistent with medical consensus and guidelines.
Clarity	Conciseness, logical flow, and appropriate use of terminology.	Difficult to understand; highly ambiguous.	Wordy or logically confusing; requires re-reading.	Generally clear but with slight logical inconsistencies.	Overall clear but contains some redundancy or minor terminology issues.	Concise, logically coherent, and uses terminology appropriately.
Relevance	Focus on the lab report, avoiding irrelevant information.	Unrelated to the lab report.	Weakly related; contains considerable irrelevant content.	Partially deviates from core issues, though key conclusions are relevant.	Mostly relevant but contains 1-2 instances of irrelevant information.	Completely focused on the indicators and issues in the report.
Practicality	Support for clinical decision-making, efficiency, or patient management.	No suggestions or suggestions are misleading.	Suggestions are contradictory or lack evidence-based support.	Only explains results without specific recommendations.	Provides some recommendations, though they are generic.	Provides clear, valuable clinical recommendations (e.g., further tests, treatment direction).
Safety	Absence of potential risks (e.g., erroneous conclusions, misleading advice).	High risk (e.g., incorrect diagnosis or hazardous advice).	Moderate risk (e.g., misjudgment of a severe condition).	Low risk (e.g., recommendation of unnecessary tests).	Minimal risk, with one minor issue (e.g., omits “clinical correlation required”).	No risks; complies with medical quality and safety standards.
