# Supplementary material for: Performance Evaluation of GPT-5, Grok 4, and DeepSeek R1 in Interpreting Complete Blood Count Reports for Hematologic Diseases: Retrospective Comparative Study
Source: J Med Internet Res. 2026 Jun 5;28:e87802. doi: 10.2196/87802 (PMC13240632; doi:10.2196/87802)
Supplement: Multimedia Appendix 2 [file jmir-v28-e87802-s002.xlsx]

## Sheet: Task 1
Task 1: Analyzer Alert Processing
Quality Dimension	Deduction Criteria (Cumulative)
Comprehensiveness	Failure to cover any key alert system (WBC, RBC, PLT), deduct 1 point per omission; failure to explain both impact and follow-up actions, deduct 1 point per missing component.
Accuracy	Confusion between analyzer flags and manual results, or misidentification of interference factors (lipemia, hemolysis, EDTA satellite), deduct 1 point each; incorrect WBC correction for NRBC, deduct 2 points each.
Clarity	Unclear structure of explanation (meaning–impact–action) or unclear linkage between alert and recommendation, deduct 1 point each.
Relevance	Generic statements without case-specific interpretation, deduct 1 point each; inclusion of unrelated content, deduct 1 point each.
Practicality	Failure to recommend smear review for high-risk alerts, deduct 2 points each; missing confirmatory actions, deduct 1 point each.
Safety	Misinterpretation (e.g., left shift as leukemia), deduct 1 point each; failure to warn about reliability impact, deduct 2 points each.

## Sheet: Task 2
Task 2: Identification of Abnormal Item
Quality Dimension	Deduction Criteria (Cumulative)
Comprehensiveness	Omission of abnormalities: 1–2 items deduct 1 point each; ≥3 items deduct 2 points each.
Accuracy	Misclassification or incorrect direction, deduct 1 point each; failure to use reference ranges, deduct 1 point each.
Clarity	Failure to report values or units, deduct 1 point each; disorganized presentation, deduct 1 point each.
Relevance	Missing or incorrect clinical significance, deduct 1 point each; irrelevant interpretations, deduct 1 point each.
Practicality	Failure to highlight clinically important abnormalities, deduct 1 point each.
Safety	Omission of critical pathological findings, deduct 3 points each; failure to flag severe risks, deduct 2 points each.

## Sheet: Task 3
Task 3: Correlation Analysis of Abnormal Items
Quality Dimension	Deduction Criteria (Cumulative)
Comprehensiveness	Missing key associations: 1–2 deduct 1 point each; ≥3 deduct 2 points each; failure to mention dynamic comparison, deduct 1 point each.
Accuracy	Failure to distinguish primary vs secondary, deduct 1 point each; incorrect causal inference, deduct 2 points each.
Clarity	Unclear or poorly structured explanation, deduct 1 point each.
Relevance	Failure to incorporate clinical context, deduct 1 point each; irrelevant speculation, deduct 1 point each.
Practicality	Failure to suggest additional evaluations or monitoring, deduct 1 point each.
Safety	Overconfident conclusions without evidence, deduct 2 points each; misleading clinical implications, deduct 2 points each.

## Sheet: Task 4
Task 4: Preliminary Diagnosis
Quality Dimension	Deduction Criteria (Cumulative)
Comprehensiveness	Inappropriate number of diagnoses or omission of key differential diagnoses, deduct 1 point each.
Accuracy	Diagnosis inconsistent with findings or clinical context, deduct 2 points each.
Clarity	Vague or unspecific diagnosis, deduct 1 point each; lack of prioritization, deduct 1 point each.
Relevance	Diagnosis not based on current findings, deduct 1 point each.
Practicality	Failure to propose confirmatory tests, deduct 2 points each.
Safety	Overly definitive statements without evidence, deduct 2 points each.

## Sheet: Task 5
Task 5: Clinical Management
Quality Dimension	Deduction Criteria (Cumulative)
Comprehensiveness	Missing follow-up plan or incomplete recommendations, deduct 1–2 points per omission.
Accuracy	Incorrect clinical assessment or mismatched recommendations, deduct 1–2 points each.
Clarity	Unclear instructions or timelines, deduct 1 point each.
Relevance	Generic recommendations lacking specificity, deduct 1–2 points each.
Practicality	Failure to recommend key tests, deduct 2 points each; unnecessary tests, deduct 1 point each.
Safety	Unsafe interventions or incorrect risk assessment, deduct 2 points each.
